# Supplementary material for: Predicting the Skin Sensitization Potential of Small Molecules with Machine Learning Models Trained on Biologically Meaningful Descriptors
Source: Pharmaceuticals (Basel). 2021 Aug 11;14(8):790. doi: 10.3390/ph14080790 (PMC8402010; doi:10.3390/ph14080790)
Supplement: Supplementary file 1 [file pharmaceuticals-14-00790-s001.zip]

Archive with 1 entries (1 files):
- pharmaceuticals-1320189-supplementary.pdf
